# Supplementary material for: Structure of the complete, membrane-assembled COPII coat reveals a complex interaction network
Source: Nat Commun. 2021 Apr 1;12:2034. doi: 10.1038/s41467-021-22110-6 (PMC8016994; doi:10.1038/s41467-021-22110-6)
Supplement: Supplementary file 4 — Source Data [file 41467_2021_22110_MOESM4_ESM.xlsx]

## Sheet: Suppl Fig 1e
Supplementary Figure 1e
	COPII purification gel

## Sheet: Suppl Fig 3c
Supplementary Figure 3c
	anti-Erv46 and Anti Sec22
												Erv46 blot low exposure
												Sec22 blot low exposure
												Sec22 blot high exposure
												Erv46 blot high exposure

## Sheet: Suppl Fig 3d
Supplementary Figure 3d
		Flotation assay

## Sheet: Suppl Fig 5d
Supplementary Figure 5d
	anti-Erv46 and Anti Sec22

## Sheet: Suppl Fig 5e
Supplementary Figure 5e
	Liposome flotation
	lanes in figure are indicated 1-6						Higherexposure gelsto show position of molecular weight markers.
